# Supplementary material for: Anti-malarial medicine quality field studies and surveys: a systematic review of screening technologies used and reporting of findings
Source: Malar J. 2017 May 15;16:197. doi: 10.1186/s12936-017-1852-6 (PMC5433090; doi:10.1186/s12936-017-1852-6)
Supplement: Supplementary file 1 — Additional file 1. Screening tests only. Included studies; screening tests only. Table representing studies that employed screening tests only that were included in the review and assessed for their standard using the criteria in the proposed template. [file 12936_2017_1852_MOESM1_ESM.xlsx]

## Sheet: Screening only
Study details					Drug collection and storage					Visual and physical assessment				Screening tests							Confirmatory tests				Categorising findings			In depth analysis of results					Limitations	Dissemination
Title	Author	Country	Year of Study/Publication	Sampling Strategy	1. Storage in transportation	2. Storage in Laboratory	3. Sample Size (<30 for testing)	Outlet Type	Drugs	4. Visual Inspection/packaging analysis	5. Basis (guidelines) for visual inspection/packaging analysis	6. Reference packaging for analysis	7. Source of Reference Standards	Additional type of screening test/basic test	8.Source of screening/basic test	9. Blinding of results from VI/PA (vice versa)	10. Retesting of failed/dubious samples or duplicated tests run simultaneously	11. Verification of screening test results - second operator	12. Sampling for pharmacopeia methods	Proportion of failures by screening/basic tests	13. Pharmacopeia Methods used	14. Source of reference standards	15. Compendium used for method	16. Source of equipment for pharmacopeia methods	17. Classification of poor quality drug	18. Tolerance limits stated	Proportion of failures	19. Statistical Analysis	P value	CI	20. Discussion of disparity between screening and QC if applicable (see comments)	21. Sensitivity/Specificity calculated?	22. Limitations	23. Dissemination of findings	Bias discussion	Type of work	Methodology assessment criteria fulfilled
Molecular epidemiology of malaria in Cameroon. XIX. Quality of antimalarial drugs used for self-medication	Basco, L.	Cameroon	2004	Convenience	Not stated	Yes	284	Street Vendors	CQ: Q: SP	Yes	Not stated	Not stated	Yes	Colorimetric, TLC	Yes	Not stated	Not stated	Not stated	n/a	39% (112/284)	No	n/a	n/a	n/a	Counterfeit, Substandard	n.a	n/a	No	n/a	n/a	n/a	n/a	Not stated	Not stated	No	Journal Article	6
Anti-malarial drug quality in Lagos and Accra - a comparison of various quality assessments	Bate, R.	Nigeria, Ghana	2007-2010	Random	Not stated	Yes	584	Private Pharmacies	SP: AQ: Mq: AM: ACTs	Yes	Yes (MiniLab guidelines)		Not stated	GPHF MiniLab® (Disintegration, TLC)	Yes	Not stated	Yes	Not stated	n/a	18% (104/584)	No	n/a	n/a	n/a	Failed test	n/a	n/a	No	n/a	n/a	n/a	n/a	Not stated	Not stated	No	Journal Article	6
Does Price Reveal Poor-Quality Drugs? Evidence from 17 Countries	Bate, R.	Angola, Brazil, China, Congo, Egypt, Ethiopia, Ghana, India, Kenya, Nigeria, Rwanda, Russia, Tanzania, Thailand, Turkey, Uganda, Zambia	2008-2010	Random	Not stated	Not stated	281	Private Pharmacies	ACT: Am: CQ: SP	Yes	Not stated	Not stated	Not stated	GPHF MiniLab® (Disintegration, TLC), Raman Spectrometry	Yes	Not stated	Yes	Not stated	n/a	21.3% (61/281)	No	n/a	n/a	n/a	Substandard	n/a	n/a	No	No	No	n/a	n/a	No	Not stated	No	Journal Article	5
The Impact of Improved Detection Technology on Drug Quality: A Case Study of Lagos, Nigeria	Bate, R.	Nigeria	2007-2010	Random	Not stated	Not stated	251	Private Pharmacies	ACT: Am: SP	Yes	Yes (MiniLab guidelines)	Not stated	Not stated	GPHF MiniLab® (Disintegration, TLC), Raman Spectrometry	Yes	Not stated	Not stated	Not stated	n/a	16% (40/251)	No	n/a	n/a	n/a	Failed test	n/a	n/a	No	No	No	n/a	n/a	Yes	Not stated	Selection and operator error	Journal Article	5
The Danger of Substandard Drugs in Emerging Markets: An Assessment of Basic Product Quality	Bate, R.	Angola, Brazil, China, Congo, Egypt, Ethiopia, Ghana, India, Kenya, Nigeria, Rwanda, Russia, Tanzania, Thailand, Turkey, Uganda, Zambia	2007-2010	Random	Not stated	Yes	1912	Private Pharmacies	Antimalarials	Yes	Yes (MiniLab guidelines)	Not stated	Yes	GPHF MiniLab® (Disintegration, TLC),	Not stated	Not stated	Yes	Not stated	n/a	5.6% (40/708)	No	n/a	n/a	n/a	Substandard	n/a	n/a	No	n/a	n/a	n/a	n/a	No	Not stated	No	Journal Article	7
Pilot Study Comparing Technologies to Test for Substandard Drugs in Field Settings	Bate, R.	Ghana, India, Kenya, Nigeria, Tanzania, Uganda	2008	Random	Not stated	Yes	55	Private Pharmacies	AQ: AL: Am: AS: CQ: DHA: Mq: SP	No	n/a	n/a	Yes	GPHF MiniLab® (TLC)	Yes	Not stated	Not stated	Not stated	n/a	20%(11/55)	No	n/a	n/a	n/a	Substandard	n/a	n/a	No	n/a	n/a	n/a	n/a	Not stated	Not stated	No	Journal Article	5
Pilot Study of Essential Drug Quality in Two Major Cities in India	Bate, R.	India	2008	Random	Not stated	Yes	119	Private Pharmacies	CQ	No	n/a	n/a	Not stated	GPHF MiniLab® (TLC)	Not stated					7% (8/119)	No	n/a	n/a	n/a	Counterfeit, Substandard	n/a	n/a	No	n/a	n/a	n/a	n/a	No	Not stated	Selection bias (sampling)	Journal Article	4
Quality Assessment of Artemether/Lumefantrine Tablets Sampled from Pharmacies in Accra, Using the MVHimagePCv8. exe Color Software	Nyarko, E.	Ghana	2013	Not stated	Not stated	Not stated	9	Pharmacies	AL	No	n/a	n/a	Not stated	MVHimagePCv8.exe Color Software	Yes	Not stated	Not stated	Not stated	n/a	30% (3/9)	No	n/a	n/a	n/a	Substandard	n/a	n/a	No	No	No	n/a	n/a	Not stated	Not stated	No	Journal Article	2
Correlation of price and quality of medicines: Assessment of some artemisinin antimalarials in Nigeria based on GPHF minilab	Ochekpe, NA.	Nigeria	2010	Not stated	Not stated	Not stated	70	Public and Private outlets	ACTs	Yes	Yes (GPHF MiniLab)	n/a	Not stated	GPHF MiniLab® (Colorimetric, TLC)	Not stated	Not stated	Not stated	Not stated	n/a	44% (31/70)	No	n/a	n/a	n/a	Counterfeit, Substandard	n/a	n/a	No	No	No	n/a	n/a	Not stated	Not stated	No	Journal Article	4
Total					0	5	8			6	4		3		6	0	3	0
Antimalarials
Artemisinin Combination Therapy	ACTs	Artemether-Lumafantrine	AL
		Artesunate-Amodiaquine	AS-AQ
		Artemisinin-naphthoquine	AM-Nap
Monotherapies (artemsinins)		Artemether	AM
		Dihydroartemisinin	DHA
		Artesunate	AS
Monotherapies (other antimalarials)		Chloroquine	CQ
		Quinine	Q
		Sulphadoxine-pyremethamine	SP
		Amodiaquine	AQ
		Mefloquine	Mq
