# Supplementary material for: Anti-malarial medicine quality field studies and surveys: a systematic review of screening technologies used and reporting of findings
Source: Malar J. 2017 May 15;16:197. doi: 10.1186/s12936-017-1852-6 (PMC5433090; doi:10.1186/s12936-017-1852-6)
Supplement: Supplementary file 2 — Additional file 2. Screening plus confirmatory. Included studies; screening tests plus confirmatory analysis. Table representing studies that employed screening tests plus confirmatory analysis that were included in the review and assessed for their standard using the criteria in the proposed template. [file 12936_2017_1852_MOESM2_ESM.xlsx]

## Sheet: Confirmatory tests + screening
Study details					Drug collection and storage					Visual and physical assessment				Screening tests							Confirmatory tests				Categorising findings			In depth analysis of results					Limitations	Dissemination
Title	Author	Country	Year of Study/Publication	Sampling Strategy	1. Storage in transportation	2. Storage in Laboratory	3. Sample Size (<30 for testing)	Outlet Type	Drugs	4. Visual Inspection/packaging analysis	5. Basis (guidelines) for visual inspection/packaging analysis	6. Reference packaging for analysis	7. Source of Reference Standards	Additional type of screening test/basic test	8.Source of screening/basic test	9. Blinding of results from VI/PA (vice versa)	10. Retesting of failed/dubious samples or duplicated tests run simultaneously	11. Verification of screening test results - second operator	12. Sampling for pharmacopeia methods	Proportion of failures by screening/basic tests	13. Pharmacopeia Methods used	14. Source of reference standards	15. Compendium used for method	16. Source of equipment for pharmacopeia methods	17. Classification of poor quality drug	18. Tolerance limits stated	Proportion of failures	19. Statistical Analysis	P value	CI	20. Discussion of disparity between screening and QC if applicable (see comments)	21. Sensitivity/Specificity calculated?	22. Limitations	23. Dissemination of findings	Discussion of bias	Type of work	Study standard assessment criteria fulfilled
A pilot study on quality of artesunate and amodiaquine tablets used in the fishing community of Tema, Ghana	Affum, A.	Ghana	2011	Random	Not stated	Yes	16	Public chemical sales outlets	AS-AQ	Yes	Not stated	Yes	Yes	Colorimetric	Yes	Not stated	n/a	Not stated	n/a	0 (0/16)	HPLC, Spectrophotometry	Yes	Yes (IP)	Yes	Substandard	Yes	75% (12/16)	No	n/a	n/a	Not stated	Not stated	Not stated	Not stated	No	Journal Article	11
Quality control of active ingredients in artemisinin-derivative antimalarials within Kenya and DR Congo	Atemnkeng, M. A.	DRC, Kenya	2004	Random	Not stated	Not stated	24	Pharmacies	AS: AM: DHA	Yes	Not stated	Not stated	Yes	Visual Inspection alone	n/a	Not stated	n/a	Not stated	n/a	0% (0/24)	HPLC	Yes	Yes (EP)	Yes	Substandard	Yes	9/24 (38%)	No	n/a	n/a	Not stated	Not stated	No	Not stated	No	Journal Article	8
Contrôle de la qualité des antipaludiques au niveau de cinq sites sentinelles de surveillance épidémiologique du paludisme	Diop, Y.	Senegal	2006-2007	Not stated	Not stated	Yes	649	Public, private and informal sectors	SP: AS-AQ: CQ: AQ: Qu: AS: AL	Yes	Yes (MiniLab guidelines)	Not stated	Not stated	GPHF MiniLab® (Disintegration, TLC)	Yes	Not stated	Yes	Not stated	Not stated	28% (181/649)	HPLC	n/a	n/a	n/a	Not compliant	n/a	Not reported	No	n/a	n/a	n/a	n/a	No	Yes	No	Journal Article	8
Monitoring the Quality of Antimalarial Medicines Circulating in Kenya	Division of Malaria Control & Pharmacy and Poisons Board	Kenya	2013	Convenience	Yes	Yes	1580	Importers, NGOs, central stores, regulated private retailers, hospitals, informal markets	AL:Qu: SP: AS-AQ: SP: DHA-PIP	Yes	Not stated	Not stated	Yes	GPHF MiniLab® (Disintegration, TLC)	Not stated	Not stated	Yes	Not stated	Yes	5% (79/1491)	Yes (not specified)	Not stated	Not stated	Not stated	Poor quality	Not stated	19% (15/79)	No	n/a	n/a	Not stated	Not stated	Not stated	Yes	No	National drug survey	9
Fake antimalarials in Southeast Asia are a major impediment to malaria control: multinational cross-sectional survey on the prevalence of fake antimalarials	Dondorp, A.	Cambodia, Lao PR, Myanmar, Thailand,Vietnam	2002-2003	Convenience	Not stated	Not stated	303	Drug sellers, shops, Pharmacies	Am: AS: DHA: Me	Yes	Yes	Not stated	Not stated	Colorimetry (Fast Red TR - artesunate only)	Yes	Yes	n/a	n/a	n/a	53%( 99/188)	HPLC	Not stated	Not stated	Not stated	Fake, Counterfeit, Substandard	Not stated	Mefloquine 9% (4/44)	Yes	Yes	Yes	n/a	n/a	Not stated	Not stated	No	Journal Article	8
Substandard artemisinin-based antimalarial medicines in licensed retail pharmaceutical outlets in Ghana	El-Duah, M.	Ghana	2010	Purposive	Not stated	Not stated	14	Licensed chemical outlets	AS-AQ: AS: AL	Yes	Not stated	Not stated	Yes	Colorimetry, TLC	Yes	Not stated	Not stated	Not stated	n/a	0 (14/14)	Uniformity of mass, crushing strength, disintegration tests, potentiometric titration	Yes	Yes (IP)	Yes	Substandard	Yes	93% (13/14)	No	No	No	Not stated	Not stated	Not stated	Not stated	No	Journal Article	9
Quality of anti-malarials collected in the private and informal sectors in Guyana and Suriname	Evans, L.	Guyana and Suriname	2009	Purposive	Not stated	Not stated	77	Private and Informal	AL: AS-SP: DHA-PIP-Tet: DHA-PIP-Tet-Pq: AQ: AS: CQ: Hf: Me: Pq	Yes	Not stated	Not stated	n/a	Visual inspection alone	n/a	Not stated	n/a	n/a	n/a	39% (30/77)	Dissolution, content, impurity, weight variation	Not stated	Yes (USP, IP, BP)	Not stated	Counterfeit, Substandard	Not stated	23%(18/77)	No	No	No	Not stated	Not stated	Not stated	Yes	No	Journal Article	6
Characterization of counterfeit artesunate antimalarial tablets from southeast Asia	Hall, K	SE Asia	2006	n/a	Not stated	Not stated	34	n/a	AS	Yes	Not stated	Not stated	Yes	Colorimetric (Fast Red TR)	Not stated	Yes	n/a	n/a	n/a	24/34 (70%)	Liquid Chromatography-Mass Spectrometry	Yes	Not stated	Yes	Counterfeit, Substandard	Not stated	24/34 (70%)	Yes	No	Yes	n/a	n/a	No	Not stated	Performance bias (blinding)	Journal Article	9
The chemical and pharmaceutical equivalence of sulphadoxine/pyrimethamine tablets sold on the Tanzanian market	Hebron, Y.	Tanzania	2005	Random	Not stated	Not stated	11	Commercial drug distributors, medical stores department	SP	No	n/a	n/a	Not stated	Disintegration	Yes	Not stated	Not stated	Not stated	n/a	9% (1/11)	Friability, hardness, uniformity of mass, dissolution, HPLC, impurity	Not stated	Not stated	Yes	Poor quality	Yes	28% (3/11)	n/a	No	No	Not stated	Not stated	Not stated	Not stated	No	Journal Article	5
Quality of artemisinin-based combination formulations for malaria treatment: prevalence and risk factors for poor quality medicines in public facilities and private sector drug outlets in enugu, Nigeria	Kaur, H.	Nigeria	2014	Random/convenience	Not stated	Yes	3024	Pharmacies, patent medicine vendors, public health facilities and market stalls	AL: AS-AQ: DHA-PIP:AS-Me:AS-SP:ART-PIP: DHA-AQ	Yes	Not stated	Not stated	n/a	Visual inspection alone	n/a	Not stated	n/a	n/a	n/a	Not stated	HPLC	Not stated	Yes (USP)	Yes	Falsified, Substandard, Degraded	Yes	9.2% (278/3024)	Yes	Yes	Yes	n/a	n/a	No	Yes	Selection (sampling bias) of overt and covert	Journal Article	9
Substandard Antimalarials Available in Afghanistan: A Case for Assessing the Quality of Drugs in Resource Poor Settings	Lalani, M.	Afghanistan	2009	Random	Not stated	Yes	7740 (individual tablets, ampoules etc.)	Markets, street vendors, shops, private pharmacies, NGO pharmacies, community health workers, government-run clinics and hospitals	CQ: SP: Hf: AQ: Qu: AS-SP: AS: AM: Pq	Yes	Yes (MiniLab guidelines)	Not stated	Not stated	GPHF MiniLab® (Disintegration, TLC)	Yes	Not stated	Not stated	Not stated	Not stated	26% (33/126)	HPLC, dissolution	Not stated	Yes (USP)	Yes	Substandard	Yes	40% (12/30)	No	No	No	Yes	No	Yes	Not stated	Selection (sampling) bias	Journal Article	12
Evaluation of the quality of amodiaquine and sulphadoxine/pyrimethamine tablets sold by private wholesale pharmacies in Dar Es Salaam Tanzania	Minzi, O.	Tanzania	2003	Convenience	Not stated	Not stated	33	Wholesale Pharmacies	AQ: SP	No	n/a	n/a	Not stated	TLC	Yes	Yes	Not stated	Not stated	n/a	100% (33/33)	HPLC, dissolution	Not stated	Yes (USP)	Not stated	Substandard	Yes	36% (12/33)	No	No	No	Not stated	Not stated	No	Not stated	No	Journal Article	7
Are Counterfeit or Substandard Anti-Infective Products the Cause of Treatment Failure in Papua New Guinea?	Nair, A.	Papua New Guinea	2009	Random	Not stated	Not stated	6	Pharmacies	AQ	Yes	Yes	No	Yes	TLC	Yes	Not stated	Not stated	Not stated	n/a	6/6 (100%)	HPLC, dissolution, uniformity of mass	Yes	Yes (BP)	Yes	Counterfeit, Substandard	Yes	6/6 (100%)	No	No	No	Not stated	Not stated	Not stated	Not stated	No	Journal Article	10
Comparative analysis of eight brands of sulfadoxine-pyrimethamine tablets	Odeniyi, M.	Nigeria	2003	Not stated	Not stated	Not stated	8	Retail Pharmacies	SP	No	n/a	n/a	Not stated	Disintegration	Yes	Not stated	Not stated	Not stated	n/a	0 (0/8)	Weight uniformity, friability, crushing strength, content, dissolution	Not stated	Yes (BP)	Yes	Failed test	Yes	62.5% (5/8)	n/a	n/a	n/a	Not stated	Not stated	Not stated	Not stated	No	Journal Article	5
Pharmaceutical equivalence of some commercial samples of artesunate and amodiaquine tablets sold in southwestern Nigeria	Odunfa, O	Nigeria	2009	Random	Not stated	Not stated	20	Retail Outlets	AS: AQ	Yes	Not stated	Not stated	Yes	Disintegration, TLC	Yes	Not stated	Not stated	Yes	n/a	10 % (2/20)	Content, dissolution, hardness, weight uniformity, uniformity of diameter	Yes	Yes (IP)	Yes	Fake, counterfeit and substandard	Yes	55% (11/20)	n/a	n/a	n/a	Not stated	Not stated	Not stated	Not stated	No	Journal Article	10
Quality of Artesunate Tablets Sold in Pharmacies in Kumasi, Ghana	Ofori-Kwakye, K.	Ghana	2006	Not stated	Not stated	Not stated	17	Pharmacies	AS	Yes	Not stated	Not stated	Yes	Colorimetric, Disintegration	Yes	Not stated	Not stated	Not stated	n/a	0 (0/17)	Hardness, friability, weight uniformity, breaking strength, spectrophotometry	Yes	Yes (IP)	Yes	Substandard	Yes	65% (11/17)	No	No	No	Not stated	Not stated	Not stated	Not stated	No	Journal Article	9
Evaluation of the Quality of Artemisinin-Based Antimalarial Medicines Distributed in Ghana and Togo	Osei-Safo, D.	Ghana and Togo	2010-2011	Convenience	Not stated	Not stated	132	Private Pharmacies and licensed chemical shops	AL: AS-AQ: DHA-PIP: DHA-SP: AM: AS: DHA	Yes	Not stated	Not stated	Yes	Colorimetric, TLC,	Not stated	Not stated	Not stated	Not stated	n/a	89% (112/125)	HPLC	Yes	Yes (IP)	Not stated	Substandard	Yes	76% (94/124)	No	No	No	Yes	Not stated	No	Not stated	No	Journal Article	9
In vitro evaluation of marketed antimalarial chloroquine phosphate tablets	Patel, A.	India	2005	Not stated	Not stated	Not stated	7	Retail Outlets	CQ	No	n/a	n/a	Not stated	Disintegration	Not stated	Not stated	Not stated	Not stated	n/a	0 (0/7)	Friability, hardness, uniformity of mass, dissolution, spectrophotometry	Not stated	Yes (BP)	Yes	Failed test	Yes	14% (1/7)	n/a	n/a	n/a	Not stated	Not stated	Not stated	Not stated	No	Journal Article	4
The Quality of Antimalarial Medicines in Western Cambodia: A Case Study Along the Thai-Cambodian Border	Phanouvong, S	Cambodia	2013	Convenience	Not stated	Yes	377	Public, private and informal sectors	AL: AS: AM: AQ: CQ: Me: Qu: Tet: AL: AS-AQ: Dox: DHA-P: DHA-P-Tet	Yes	Yes (MiniLab guidelines)	Not stated	Not stated	GPHF MiniLab® (Disintegration, TLC)	Yes	Not stated	Not stated	Not stated	Yes	19% (71/374)	HPLC and dissolution	Not stated	Yes (USP)	Not stated	Failed test	Yes	27% (46/169)	No	No	No	Not stated	Not stated	Yes	Not stated	Selection (sampling) bias and misclassification bias	Journal Article	10
Implementation of basic quality control tests for malaria medicines in Amazon Basin countries: results for the 2005–2010 period	Pribluda, V.	Brazil, Bolivia, Columbia, Ecuador, Guyana, Suriname, Venezuela	2005-2010	Convenience	Not stated	Yes	1663	Malaria treatment and diagnostic centres, hospitals, pharmacies, retail outlets, street markets, convenience stores, ambulatory vendors	AL: AS: Am: AQ: CQ: Me: Qu: Tet: AL: AS-AQ: Dox: DHA-P: DHA-P-Tet	Yes	Yes (MiniLab guidelines)	Not stated	Not stated	GPHF MiniLab® (Disintegration, TLC)	Yes	Not stated	No	Not stated	Not stated	12% (193/1,663)	Content test?	Not stated	Yes (IP/USP)	Not stated	Failed test	Not stated	19% (5/27)	No	No	No	Yes	Not stated	Yes	Not stated	Selection (sampling) bias	Journal Article	9
The use of Minilabs to improve the testing capacity of regulatory authorities in resource limited settings: Tanzanian experience	Risha, P.	Tanzania	2008	Not stated	Not stated	Not stated	347	Not stated	SP: Qu: AS	Not stated	n/a	n/a	Not stated	GPHF MiniLab® ( Colorimetric, Disintegration, TLC)	Yes	Not stated	Not stated	Not stated	Not stated	4/347 (1%)	Dissolution	Not stated	Yes (USP)	Not stated	Counterfeit, failed test	Yes	11% (41/361)	No	No	No	Yes	No	Yes	Yes	Selection (sampling) bias	Journal Article	9
A stratified random survey of the proportion of poor quality oral artesunate sold at medicine outlets in the Lao PDR – implications for therapeutic failure and drug resistance	Sengaloundeth, S.	Lao PR	2003	Random stratified	Not stated	Yes	30	Pharmacies and drug shops	AS	Yes	Not stated	Yes	n/a	Colorimetric	Yes	Yes	Not stated	Not stated	n/a	90% (27/30)	HPLC	Yes	Not stated	Yes	Counterfeit	Not stated	90% (27/30)	No	No	No	n/a	No	No	Not stated	Selection (sampling) bias	Journal Article	10
The quality of drugs in private pharmacies in Lao PDR: a repeat study in 1997 and 1999	Syhakang, L.	Lao PR	1997	Random	Not stated	Not stated	193	Private pharmacies	CQ: Tet		n/a	n/a	Not stated	TLC	Not stated	Not stated	Not stated	Not stated	n/a	1% (2/193	HPLC, spectrophotometry, weight variation	Not stated	Yes (BP/USP)	Not stated	Counterfeit, substandard	Yes	44% (84/193)	Yes	Yes	No			No	Not stated		Journal Article	6
			1999				163			No										< 1% (1/163)							27% ( 44/163)				Not stated	Not stated			Selection (sampling) bias and reporting bias
A Repeat Random Survey of the Prevalence of Falsified and Substandard Antimalarials in the Lao PDR: A Change for the Better	Tabernero, P.	Lao PR	2012	Random	Yes	Yes	158	Private Pharmacies	CQ: AS: AL: Qu	Yes	n/a	Yes	Yes	CD3 (packaging analysis)	Yes	Yes	Not stated	Not stated	Yes	57% (13/23)	HPLC, Mass spectrophotometry	Not stated	Yes (USP)	Not stated	Falsified, Substandard, Poor quality	Yes	1/146 (<1%)	Yes	No	Yes	Yes	N0	Yes	Yes	Selection bias and observer bias	Journal Article	17
Substandard anti-malarial drugs in Burkina Faso	Tipke, M.	Burkina Faso	2006	Convenience	Not stated	Yes	86	Markets, street vendors, shops, private pharmacies, community health workers, governmental pharmacies	CQ: AS: AL: AQ: Qu: SP	Yes	Yes (MiniLab guidelines)	Not stated	Not stated	GPHF MiniLab® (Colorimetric, Disintegration, TLC)	Yes	Not stated	Yes	Yes	n/a	42% (32/77)	Yes (results not presented)	n/a	n/a	n/a	Substandard	n/a	n/a	No	No	No	n/a	n/a	Yes	Not stated	Selection (sampling) bias	Journal Article	9
Survey of the Quality of Selected Antimalarial Medicines Circulating in Madagascar, Senegal, and Uganda	United States Pharmacopeia	Madagascar, Senegal, Uganda	2008	Random	Not stated	Not stated	491	Public, private and informal sectors	AS-AQ: AL: SP: AS-M: DHA-PIP	Yes	Yes (MiniLab guidelines)	Not stated	Not stated	GPHF MiniLab® (Disintegration, TLC)	Not stated	Not stated	Not stated	Not stated	Yes	20% (87/444)	Identification, dissolution, impurity, weight variation (uniformity of dosage units)		Yes (USP)	Not stated	Substandard, Poor Quality	Not stated	32% (64/197)	No	No	No	Not stated	Not stated	Yes	Yes	Selection bias - for QC	Multi-Country Study	9
Strengthening of national capacity in implementation of antimalarial drug quality assurance in Thailand	Vijaykadga, S.	Thailand	2003-2004	All outlets	Not stated	Not stated	369	Registered private drugstores, groceries, government malaria clinics, government hospitals	AS: CQ: Me: SP: Qu: T	Yes	Yes (MiniLab guidelines)	Not stated	Yes	GPHF MiniLab® (Disintegration, TLC)	Yes	Not stated	Yes	Not stated	Yes	4% (15/369)	HPLC	Yes	Not stated	Not stated	Substandard	Yes	11% (9/79)	No	No	No	Yes	No	No	Not stated	No	Journal Article	12
Assessing the quality of anti-malarial drugs from Gabonese pharmacies using the MiniLab®: a field study	Visser, B.	Gabon	2014		Yes	Not stated	432	Pharmacies	AL; AS-AQ; AS-S, AS-Me; DHA-PIP, AM-Nap; Qu; SP; Me; Pr; AT-Pro; Pr-CQ; Pr; CQ	Yes	Yes (academic papers)	No (not obtained despite request from manufacturer)	Not stated	GPHF MiniLab® (Disintegration, TLC)	Yes	No	No	Yes	Yes	<1% (3/472)	HPLC	Not stated	Not stated	Not stated	Falsified, substandard	Not stated	100% (2/2)	Yes	Yes	Yes	n/a	n/a	Yes	Yes	Selection (sampling) bias	Journal Article	12
Survey of the Quality of Selected Antimalarial Medicines Circulating in Six Countries of Sub-Saharan Africa	World Health Organisation	Cameroon, Ethiopia, Ghana, Kenya, Nigeria, Tanzania	2008	Purposive	Not stated	Not stated	935	Central. Outlets, Informal (levels of distribution)	AL: AS-AQ: DHA-P: AS-M: AS-SP: AM-PIP: AM-Nap: SP	Yes	Yes (MiniLab guidelines)	Not stated	Not stated	GPHF MiniLab® (Disintegration, TLC)	Not stated	Not stated	Not stated	Not stated	Yes	12% (110/893)	Appearance, identification, content, dissolution, related substances, weight variation (uniformity of dosage units)	Not stated	Yes (USP)	Not stated	Substandard	Yes	28% (76/267)	No	No	No	Yes	Yes	Yes	Yes	Selection (sampling) bias	Multi-Country Study	12
Quality of Antimalarials at the Epicenter of Antimalarial Drug Resistance: Results from an Overt and Mystery Client Survey in Cambodia	Yeung, S.	Cambodia	2010-2011	Random	Yes	Not stated	291	Pharmacies and grocery shops	AS-M: AS, AM: AS-P: DHA: DHA-P	Yes	Not stated	Yes	Yes	Visual Inspection alone	n/a	Not stated	Not stated	Not stated	n/a	0% (0/291)	HPLC, Mass spectrophotometry	Yes	Yes (USP)	Yes	Poor quality	Yes	31.3% (91/291)	Yes	Yes	No	n/a	n/a	Yes	Not stated	Selection (sampling) bias of overt and covert and operator error	Journal Article	13
Antimalarials
Total					4	10	21			24	11	4	12		7	5	4	3	7		N/A	11	8	14	29	20		7			7	1	10	8
Artemisinin Combination Therapy	ACTs	Artemether-Lumafantrine	AL
		Artesunate-Sulphadoxine-pyremethamine	AS-SP
		Artesunate-Mefloquine	AS-Me
		Artesunate-Amodiaquine	AS-AQ
		Artemisinin-Piperaquine	AM-PIP
		Dihydroartemisinin-Piperaquine	DHA-PIP
		Dihydroartemisinin- Sulphadoxine-pyremethamine	DHA-SP
		Artemisinin-naphthoquine	AM-Nap
Monotherapies (artemsinins)		Artemether	AM
		Dihydroartemisinin	DHA
		Artesunate	AS
Monotherapies (other antimalarials)		Chloroquine	CQ
		Quinine	Qu
		Sulphadoxine-pyremethamine	SP
		Primaquine	Pr
		Amodiaquine	AQ
		Mefloquine	Me
		Doxycycline	Dox
		Tetracycline	Tet
		Halofantrine	Ha
Other comibnation treatments		Atovaquone-proguanil	AT-Pro
